# Supplementary material for: Titanium vanadium nickel, TiV0.08Ni0.92
Source: IUCrdata. 2025 Feb 25;10(Pt 2):x250147. doi: 10.1107/S2414314625001476 (PMC11904629; doi:10.1107/S2414314625001476)
Supplement: Supplementary file 1 [file x-10-x250147-sup1.cif]

##############################################################################
#                                                                            #
# This CIF contains the data for a data article accepted for                 #
# publication in IUCrData. It conforms to the requirements of                #
# Notes for Authors for IUCrData, and has been                               #
# peer reviewed under the auspices of IUCrData.                              #
#                                                                            #
# Full details of the Crystallographic Information File format               #
# are given in the paper "The Crystallographic Information File (CIF):       #
# a New Standard Archive File for Crystallography" by S. R. Hall, F. H.      #
# Allen and I. D. Brown [Acta Cryst. (1991), A47, 655-685].                  #
#                                                                            #
# The current version of the core CIF dictionary is obtainable from          #
# ftp://ftp.iucr.org/pub/cif_core.dic.                                       #
#                                                                            #
# Software is freely available for graphical display of the structure(s)     #
# in this CIF. For information consult the CIF software page                 #
# http://www.iucr.org/resources/cif/software.                                #
#                                                                            #
# This file may be used for bona fide research purposes within the           #
# scientific community so long as proper attribution is given to the data    # 
# article from which it was obtained.                                        #
#                                                                            #
##############################################################################
data_I
_audit_creation_method     'SHELXL-2017/1'
_journal_date_recd_electronic     2024-11-08
_journal_date_accepted     2025-02-18
_journal_name_full     'IUCrData'
_journal_year     2025
_journal_volume     10
_journal_issue      1
_journal_page_first     0
_journal_page_last     0
_journal_paper_category     HI
_journal_paper_doi     10.1107/S2414314625001476
_journal_coeditor_code     HB4492
_publ_contact_author_name     'Changzeng Fan'
_publ_contact_author_address
;
State Key Laboratory of Metastable Materials Science and Technology
Yanshan University
Qinhuangdao 066004
People's Republic of China
Hebei Key Lab for Optimizing Metal Product Technology and Performance
Yanshan University
Qinhuangdao 066004
People's Republic of China
;
_publ_contact_author_email     'chzfan@ysu.edu.cn'
_publ_contact_author_fax     ?
_publ_contact_author_phone     ?
_publ_section_title
;
Titanium vanadium nickel, TiV~0.08~Ni~0.92~
;
_publ_section_title_footnote     .
loop_
    _publ_author_name
    _publ_author_footnote
    _publ_author_address
    'Liu, Huizi' .
;
State Key Laboratory of Metastable Materials Science and Technology
Yanshan University
Qinhuangdao 066004
People's Republic of China
;
    'Fan, Changzeng' .
;
State Key Laboratory of Metastable Materials Science and Technology
Yanshan University
Qinhuangdao 066004
People's Republic of China
Hebei Key Lab for Optimizing Metal Product Technology and Performance
Yanshan University
Qinhuangdao 066004
People's Republic of China
;
    'Wen, Bin' .
;
State Key Laboratory of Metastable Materials Science and Technology
Yanshan University
Qinhuangdao 066004
People's Republic of China
;
    'Zhang, Lifeng' .
;
State Key Laboratory of Metastable Materials Science and Technology
Yanshan University
Qinhuangdao 066004
People's Republic of China
School of Mechanical and Materials Engineering
North China University of Technology
Beijing 100144
People's Republic of China
;
_publ_section_synopsis
;
A single-crystal of the intermetallic phase TiV~0.08~Ni~0.92~ was obtained by
the high-temperature sintering of a mixture of nominal composition
Ti~0.9~V~0.1~Ni. The title compound adopts the CsCl structure type with one
site solely occupied by Ti and the other by V and Ni with a ratio of 0.08
(7):0.92 (7).
;
_chemical_name_systematic
;
Titanium vanadium nickel
;
_chemical_name_common     ?
_chemical_formula_moiety     'Ti V0.08 Ni0.92'
_chemical_formula_sum     'Ti V0.08 Ni0.92'
_chemical_formula_iupac     'Ti V0.08 Ni0.92'
_chemical_formula_weight     105.96
_chemical_melting_point     ?
_space_group_crystal_system     cubic
_space_group_name_H-M_alt     'P m -3 m'
_space_group_name_Hall     '-P 4 2 3'
loop_
    _space_group_symop_operation_xyz
    'x, y, z'
    '-y, x, z'
    '-x, -y, z'
    'y, -x, z'
    'x, -y, -z'
    'y, x, -z'
    '-x, y, -z'
    '-y, -x, -z'
    'z, x, y'
    '-x, z, y'
    '-z, -x, y'
    'x, -z, y'
    'z, -x, -y'
    'x, z, -y'
    '-z, x, -y'
    '-x, -z, -y'
    'y, z, x'
    '-z, -y, -x'
    '-z, y, x'
    'z, y, -x'
    'z, -y, x'
    'y, -z, -x'
    '-y, -z, x'
    '-y, z, -x'
    '-x, -y, -z'
    'y, -x, -z'
    'x, y, -z'
    '-y, x, -z'
    '-x, y, z'
    '-y, -x, z'
    'x, -y, z'
    'y, x, z'
    '-z, -x, -y'
    'x, -z, -y'
    'z, x, -y'
    '-x, z, -y'
    '-z, x, y'
    '-x, -z, y'
    'z, -x, y'
    'x, z, y'
    '-y, -z, -x'
    'z, y, x'
    'z, -y, -x'
    '-z, -y, x'
    '-z, y, -x'
    '-y, z, x'
    'y, z, -x'
    'y, -z, x'
_cell_length_a     2.9895(6)
_cell_length_b     2.9895(6)
_cell_length_c     2.9895(6)
_cell_angle_alpha     90
_cell_angle_beta     90
_cell_angle_gamma     90
_cell_volume     26.717(16)
_cell_formula_units_Z     1
_cell_measurement_reflns_used     433
_cell_measurement_theta_min     6.83
_cell_measurement_theta_max     26.41
_cell_measurement_temperature     296(2)
_exptl_crystal_description     lump
_exptl_crystal_colour     gray
_exptl_crystal_size_max     0.10
_exptl_crystal_size_mid     0.08
_exptl_crystal_size_min     0.06
_exptl_crystal_density_diffrn     6.585
_exptl_crystal_density_meas     ?
_exptl_crystal_density_method     ?
_exptl_crystal_F_000     50
_exptl_absorpt_coefficient_mu     23.336
_exptl_absorpt_correction_type     multi-scan
_exptl_absorpt_process_details
;
(SADABS; Krause <i>et al.</i>,  2015)
;
_exptl_absorpt_correction_T_min     0.3936
_exptl_absorpt_correction_T_max     0.7455
_diffrn_ambient_temperature     296(2)
_diffrn_source     ?
_diffrn_radiation_type     MoK\a
_diffrn_radiation_wavelength     0.71073
_diffrn_measurement_device_type     'Bruker D8 Venture Photon 100 CMOS'
_diffrn_measurement_method     'phi and omega scans'
_diffrn_detector_area_resol_mean     ?
_diffrn_reflns_number     774
_diffrn_reflns_av_R_equivalents     0.0582
_diffrn_reflns_av_unetI/netI     0.0121
_diffrn_reflns_theta_min     6.827
_diffrn_reflns_theta_max     26.409
_diffrn_reflns_theta_full     25.242
_diffrn_measured_fraction_theta_max     1.000
_diffrn_measured_fraction_theta_full     1.000
_diffrn_reflns_limit_h_min     -3
_diffrn_reflns_limit_h_max     3
_diffrn_reflns_limit_k_min     -3
_diffrn_reflns_limit_k_max     3
_diffrn_reflns_limit_l_min     -3
_diffrn_reflns_limit_l_max     3
_refine_special_details     ?
_reflns_number_total     14
_reflns_number_gt     12
_reflns_threshold_expression     'I > 2\s(I)'
_refine_ls_structure_factor_coef     Fsqd
_refine_ls_matrix_type     full
_refine_ls_R_factor_all     0.0246
_refine_ls_R_factor_gt     0.0223
_refine_ls_wR_factor_gt     0.0375
_refine_ls_wR_factor_ref     0.0386
_refine_ls_goodness_of_fit_ref     1.385
_refine_ls_restrained_S_all     1.385
_refine_ls_number_reflns     14
_refine_ls_number_parameters     4
_refine_ls_number_restraints     0
_refine_ls_hydrogen_treatment     undef
_refine_ls_weighting_scheme     calc
_refine_ls_weighting_details
                           'w=1/[\s^2^(Fo^2^)+0.1191P] where P=(Fo^2^+2Fc^2^)/3'
_atom_sites_solution_hydrogens     .
_atom_sites_solution_primary     ?
_atom_sites_solution_secondary     ?
_refine_ls_shift/su_max     0.000
_refine_ls_shift/su_mean     0.000
_refine_diff_density_max     0.246
_refine_diff_density_min     -0.201
_refine_ls_extinction_method     none
_refine_ls_extinction_coef     .
loop_
    _atom_type_symbol
    _atom_type_description
    _atom_type_scat_dispersion_real
    _atom_type_scat_dispersion_imag
    _atom_type_scat_source
    'Ni' 'Ni' 0.3393 1.1124
                         'International Tables Vol C Tables 4.2.6.8 and 6.1.1.4'
    'Ti' 'Ti' 0.2776 0.4457
                         'International Tables Vol C Tables 4.2.6.8 and 6.1.1.4'
    'V' 'V' 0.3005 0.5294
                         'International Tables Vol C Tables 4.2.6.8 and 6.1.1.4'
_computing_data_collection
;
APEX3 (Bruker, 2015)
;
_computing_cell_refinement
;
APEX3 (Bruker, 2015)
;
_computing_data_reduction
;
APEX3 and SAINT (Bruker, 2015)
;
_computing_structure_solution
;
<i>SHELXT2014/5</i> (Sheldrick, 2015a)
;
_computing_structure_refinement
;
<i>SHELXL2016/6</i> (Sheldrick, 2015b)
;
_computing_molecular_graphics
;
<i>DIAMOND</i> (Brandenburg & Putz, 2017)
;
_computing_publication_material
;
publCIF (Westrip, 2010)
;
loop_
    _atom_site_type_symbol
    _atom_site_label
    _atom_site_fract_x
    _atom_site_fract_y
    _atom_site_fract_z
    _atom_site_U_iso_or_equiv
    _atom_site_adp_type
    _atom_site_calc_flag
    _atom_site_occupancy
    _atom_site_disorder_assembly
    _atom_site_disorder_group
    Ni Ni1 0.000000 0.000000 0.000000 0.0332(12) Uani d 0.92(7) A 1
    V V1 0.000000 0.000000 0.000000 0.0332(12) Uani d 0.08(7) A 2
    Ti Ti1 0.500000 0.500000 0.500000 0.0257(14) Uani d 1 . .
loop_
    _atom_site_aniso_label
    _atom_site_aniso_U_11
    _atom_site_aniso_U_22
    _atom_site_aniso_U_33
    _atom_site_aniso_U_12
    _atom_site_aniso_U_13
    _atom_site_aniso_U_23
    Ni1 0.0332(12) 0.0332(12) 0.0332(12) 0.000 0.000 0.000
    V1 0.0332(12) 0.0332(12) 0.0332(12) 0.000 0.000 0.000
    Ti1 0.0257(14) 0.0257(14) 0.0257(14) 0.000 0.000 0.000
_geom_special_details
;
 All esds (except the esd in the dihedral angle between two l.s. planes)
 are estimated using the full covariance matrix.  The cell esds are taken
 into account individually in the estimation of esds in distances, angles
 and torsion angles; correlations between esds in cell parameters are only
 used when they are defined by crystal symmetry.  An approximate (isotropic)
 treatment of cell esds is used for estimating esds involving l.s. planes.
;
loop_
    _geom_bond_atom_site_label_1
    _geom_bond_atom_site_label_2
    _geom_bond_site_symmetry_2
    _geom_bond_distance
    _geom_bond_publ_flag
    Ni1 Ti1 1_444 2.5890(5) ?
    Ni1 Ti1 . 2.5890(5) ?
    Ni1 Ti1 1_455 2.5890(5) ?
    Ni1 Ti1 1_545 2.5890(5) ?
    Ni1 Ti1 1_445 2.5890(5) ?
    Ni1 Ti1 1_554 2.5890(5) ?
    Ni1 Ti1 1_454 2.5890(5) ?
    Ni1 Ti1 1_544 2.5890(5) ?
    Ni1 Ni1 1_545 2.9895(6) ?
    Ni1 Ni1 1_554 2.9895(6) ?
    Ni1 Ni1 1_556 2.9895(6) ?
    Ni1 Ni1 1_565 2.9895(6) ?
    V1 Ti1 1_444 2.5890(5) ?
    V1 Ti1 . 2.5890(5) ?
    V1 Ti1 1_455 2.5890(5) ?
    V1 Ti1 1_544 2.5890(5) ?
    V1 Ti1 1_454 2.5890(5) ?
    V1 Ti1 1_554 2.5890(5) ?
    V1 Ti1 1_445 2.5890(5) ?
    V1 Ti1 1_545 2.5890(5) ?
    Ti1 Ti1 1_556 2.9895(6) ?
    Ti1 Ti1 1_554 2.9895(6) ?
    Ti1 Ti1 1_545 2.9895(6) ?
loop_
    _geom_angle_atom_site_label_1
    _geom_angle_atom_site_label_2
    _geom_angle_atom_site_label_3
    _geom_angle_site_symmetry_1
    _geom_angle_site_symmetry_3
    _geom_angle
    _geom_angle_publ_flag
    Ti1 Ni1 Ti1 1_444 . 180.0 ?
    Ti1 Ni1 Ti1 1_444 1_455 109.5 ?
    Ti1 Ni1 Ti1 . 1_455 70.5 ?
    Ti1 Ni1 Ti1 1_444 1_545 109.5 ?
    Ti1 Ni1 Ti1 . 1_545 70.5 ?
    Ti1 Ni1 Ti1 1_455 1_545 109.5 ?
    Ti1 Ni1 Ti1 1_444 1_445 70.5 ?
    Ti1 Ni1 Ti1 . 1_445 109.5 ?
    Ti1 Ni1 Ti1 1_455 1_445 70.5 ?
    Ti1 Ni1 Ti1 1_545 1_445 70.5 ?
    Ti1 Ni1 Ti1 1_444 1_554 109.5 ?
    Ti1 Ni1 Ti1 . 1_554 70.5 ?
    Ti1 Ni1 Ti1 1_455 1_554 109.5 ?
    Ti1 Ni1 Ti1 1_545 1_554 109.5 ?
    Ti1 Ni1 Ti1 1_445 1_554 180.0 ?
    Ti1 Ni1 Ti1 1_444 1_454 70.5 ?
    Ti1 Ni1 Ti1 . 1_454 109.5 ?
    Ti1 Ni1 Ti1 1_455 1_454 70.5 ?
    Ti1 Ni1 Ti1 1_545 1_454 180.0 ?
    Ti1 Ni1 Ti1 1_445 1_454 109.5 ?
    Ti1 Ni1 Ti1 1_554 1_454 70.5 ?
    Ti1 Ni1 Ti1 1_444 1_544 70.5 ?
    Ti1 Ni1 Ti1 . 1_544 109.5 ?
    Ti1 Ni1 Ti1 1_455 1_544 180.0 ?
    Ti1 Ni1 Ti1 1_545 1_544 70.5 ?
    Ti1 Ni1 Ti1 1_445 1_544 109.5 ?
    Ti1 Ni1 Ti1 1_554 1_544 70.5 ?
    Ti1 Ni1 Ti1 1_454 1_544 109.5 ?
    Ti1 Ni1 Ni1 1_444 1_545 54.7 ?
    Ti1 Ni1 Ni1 . 1_545 125.3 ?
    Ti1 Ni1 Ni1 1_455 1_545 125.3 ?
    Ti1 Ni1 Ni1 1_545 1_545 54.7 ?
    Ti1 Ni1 Ni1 1_445 1_545 54.7 ?
    Ti1 Ni1 Ni1 1_554 1_545 125.3 ?
    Ti1 Ni1 Ni1 1_454 1_545 125.3 ?
    Ti1 Ni1 Ni1 1_544 1_545 54.7 ?
    Ti1 Ni1 Ni1 1_444 1_554 54.7 ?
    Ti1 Ni1 Ni1 . 1_554 125.3 ?
    Ti1 Ni1 Ni1 1_455 1_554 125.3 ?
    Ti1 Ni1 Ni1 1_545 1_554 125.3 ?
    Ti1 Ni1 Ni1 1_445 1_554 125.3 ?
    Ti1 Ni1 Ni1 1_554 1_554 54.7 ?
    Ti1 Ni1 Ni1 1_454 1_554 54.7 ?
    Ti1 Ni1 Ni1 1_544 1_554 54.7 ?
    Ni1 Ni1 Ni1 1_545 1_554 90.0 ?
    Ti1 Ni1 Ni1 1_444 1_556 125.3 ?
    Ti1 Ni1 Ni1 . 1_556 54.7 ?
    Ti1 Ni1 Ni1 1_455 1_556 54.7 ?
    Ti1 Ni1 Ni1 1_545 1_556 54.7 ?
    Ti1 Ni1 Ni1 1_445 1_556 54.7 ?
    Ti1 Ni1 Ni1 1_554 1_556 125.3 ?
    Ti1 Ni1 Ni1 1_454 1_556 125.3 ?
    Ti1 Ni1 Ni1 1_544 1_556 125.3 ?
    Ni1 Ni1 Ni1 1_545 1_556 90.0 ?
    Ni1 Ni1 Ni1 1_554 1_556 180.0 ?
    Ti1 Ni1 Ni1 1_444 1_565 125.3 ?
    Ti1 Ni1 Ni1 . 1_565 54.7 ?
    Ti1 Ni1 Ni1 1_455 1_565 54.7 ?
    Ti1 Ni1 Ni1 1_545 1_565 125.3 ?
    Ti1 Ni1 Ni1 1_445 1_565 125.3 ?
    Ti1 Ni1 Ni1 1_554 1_565 54.7 ?
    Ti1 Ni1 Ni1 1_454 1_565 54.7 ?
    Ti1 Ni1 Ni1 1_544 1_565 125.3 ?
    Ni1 Ni1 Ni1 1_545 1_565 180.0 ?
    Ni1 Ni1 Ni1 1_554 1_565 90.0 ?
    Ni1 Ni1 Ni1 1_556 1_565 90.0 ?
    Ti1 V1 Ti1 1_444 . 180.0 ?
    Ti1 V1 Ti1 1_444 1_455 109.5 ?
    Ti1 V1 Ti1 . 1_455 70.5 ?
    Ti1 V1 Ti1 1_444 1_544 70.5 ?
    Ti1 V1 Ti1 . 1_544 109.5 ?
    Ti1 V1 Ti1 1_455 1_544 180.0 ?
    Ti1 V1 Ti1 1_444 1_454 70.5 ?
    Ti1 V1 Ti1 . 1_454 109.5 ?
    Ti1 V1 Ti1 1_455 1_454 70.5 ?
    Ti1 V1 Ti1 1_544 1_454 109.5 ?
    Ti1 V1 Ti1 1_444 1_554 109.5 ?
    Ti1 V1 Ti1 . 1_554 70.5 ?
    Ti1 V1 Ti1 1_455 1_554 109.5 ?
    Ti1 V1 Ti1 1_544 1_554 70.5 ?
    Ti1 V1 Ti1 1_454 1_554 70.5 ?
    Ti1 V1 Ti1 1_444 1_445 70.5 ?
    Ti1 V1 Ti1 . 1_445 109.5 ?
    Ti1 V1 Ti1 1_455 1_445 70.5 ?
    Ti1 V1 Ti1 1_544 1_445 109.5 ?
    Ti1 V1 Ti1 1_454 1_445 109.5 ?
    Ti1 V1 Ti1 1_554 1_445 180.0 ?
    Ti1 V1 Ti1 1_444 1_545 109.5 ?
    Ti1 V1 Ti1 . 1_545 70.5 ?
    Ti1 V1 Ti1 1_455 1_545 109.5 ?
    Ti1 V1 Ti1 1_544 1_545 70.5 ?
    Ti1 V1 Ti1 1_454 1_545 180.0 ?
    Ti1 V1 Ti1 1_554 1_545 109.5 ?
    Ti1 V1 Ti1 1_445 1_545 70.5 ?
    Ni1 Ti1 Ni1 1_666 . 180.0 ?
    Ni1 Ti1 Ni1 1_666 1_655 109.5 ?
    Ni1 Ti1 Ni1 . 1_655 70.5 ?
    Ni1 Ti1 Ni1 1_666 1_565 109.5 ?
    Ni1 Ti1 Ni1 . 1_565 70.5 ?
    Ni1 Ti1 Ni1 1_655 1_565 109.5 ?
    Ni1 Ti1 Ni1 1_666 1_665 70.5 ?
    Ni1 Ti1 Ni1 . 1_665 109.5 ?
    Ni1 Ti1 Ni1 1_655 1_665 70.5 ?
    Ni1 Ti1 Ni1 1_565 1_665 70.5 ?
    Ni1 Ti1 Ni1 1_666 1_556 109.5 ?
    Ni1 Ti1 Ni1 . 1_556 70.5290(10)
                                  ?
    Ni1 Ti1 Ni1 1_655 1_556 109.5 ?
    Ni1 Ti1 Ni1 1_565 1_556 109.5 ?
    Ni1 Ti1 Ni1 1_665 1_556 180.0 ?
    Ni1 Ti1 Ni1 1_666 1_656 70.5 ?
    Ni1 Ti1 Ni1 . 1_656 109.5 ?
    Ni1 Ti1 Ni1 1_655 1_656 70.5 ?
    Ni1 Ti1 Ni1 1_565 1_656 180.0 ?
    Ni1 Ti1 Ni1 1_665 1_656 109.5 ?
    Ni1 Ti1 Ni1 1_556 1_656 70.5 ?
    Ni1 Ti1 Ni1 1_666 1_566 70.5 ?
    Ni1 Ti1 Ni1 . 1_566 109.5 ?
    Ni1 Ti1 Ni1 1_655 1_566 180.0 ?
    Ni1 Ti1 Ni1 1_565 1_566 70.5 ?
    Ni1 Ti1 Ni1 1_665 1_566 109.5 ?
    Ni1 Ti1 Ni1 1_556 1_566 70.5 ?
    Ni1 Ti1 Ni1 1_656 1_566 109.5 ?
    Ni1 Ti1 Ti1 1_666 1_556 54.7 ?
    Ni1 Ti1 Ti1 . 1_556 125.3 ?
    V1 Ti1 Ti1 . 1_556 125.3 ?
    Ni1 Ti1 Ti1 1_655 1_556 125.3 ?
    Ni1 Ti1 Ti1 1_565 1_556 125.3 ?
    Ni1 Ti1 Ti1 1_665 1_556 125.3 ?
    Ni1 Ti1 Ti1 1_556 1_556 54.7 ?
    Ni1 Ti1 Ti1 1_656 1_556 54.7 ?
    Ni1 Ti1 Ti1 1_566 1_556 54.7 ?
    Ni1 Ti1 Ti1 1_666 1_554 125.3 ?
    Ni1 Ti1 Ti1 . 1_554 54.7 ?
    Ni1 Ti1 Ti1 1_655 1_554 54.7 ?
    Ni1 Ti1 Ti1 1_565 1_554 54.7 ?
    Ni1 Ti1 Ti1 1_665 1_554 54.7 ?
    Ni1 Ti1 Ti1 1_556 1_554 125.3 ?
    Ni1 Ti1 Ti1 1_656 1_554 125.3 ?
    Ni1 Ti1 Ti1 1_566 1_554 125.3 ?
    Ti1 Ti1 Ti1 1_556 1_554 180.0 ?
    Ni1 Ti1 Ti1 1_666 1_545 125.3 ?
    Ni1 Ti1 Ti1 . 1_545 54.7 ?
    Ni1 Ti1 Ti1 1_655 1_545 54.7 ?
    Ni1 Ti1 Ti1 1_565 1_545 125.3 ?
    Ni1 Ti1 Ti1 1_665 1_545 125.3 ?
    Ni1 Ti1 Ti1 1_556 1_545 54.7 ?
    Ni1 Ti1 Ti1 1_656 1_545 54.7 ?
    Ni1 Ti1 Ti1 1_566 1_545 125.3 ?
    Ti1 Ti1 Ti1 1_556 1_545 90.0 ?
    Ti1 Ti1 Ti1 1_554 1_545 90.0 ?
_shelx_space_group_comment
;
The symmetry employed for this shelxl refinement is uniquely defined
by the following loop, which should always be used as a source of
symmetry information in preference to the above space-group names.
They are only intended as comments.
;
_shelx_estimated_absorpt_T_min     ?
_shelx_estimated_absorpt_T_max     ?
_shelx_hkl_file
;
  -1  -1  -1   -0.20    4.20
  -1  -1  -1    2.10    3.40
  -1  -1  -1   -8.30    3.30
  -1  -1  -1    1.50    9.60
  -1  -1  -1   -6.10    3.10
  -1  -1  -1    2.10    5.60
  -1  -1   1    1.00    3.30
  -1  -1   1    3.30    2.40
  -1  -1   1    7.90    5.00
  -1  -1   1   -1.70    1.90
  -1   1  -1    1.80    2.90
  -1   1  -1   -1.70    5.20
  -1   1  -1    0.00    2.10
  -1   1  -1    0.00    1.60
  -1   1   1    1.60    9.80
  -1   1   1   12.20    6.40
  -1   1   1   -2.50    5.20
  -1   1   1    1.50    3.50
  -1   1   1    0.60    2.00
   1  -1  -1    0.60    2.30
   1  -1  -1   -6.20    3.40
   1  -1  -1   -6.10    7.60
   1  -1  -1   -2.30    6.30
   1  -1  -1    0.60    3.20
   1  -1  -1   -0.70    2.10
   1  -1   1    5.20    3.40
   1  -1   1   -0.40    4.80
   1  -1   1    1.40    2.10
   1  -1   1   -6.00    3.80
   1  -1   1   -2.20    2.10
   1   1  -1   -3.50    3.40
   1   1  -1   -1.70    2.10
   1   1  -1   -1.80    4.80
   1   1  -1   -0.50    2.30
   1   1  -1    4.60    3.40
   1   1  -1   -2.70    3.60
   1   1   1   -2.00    3.90
   1   1   1   -1.80    3.30
   1   1   1    2.10    3.60
   1   1   1    8.90    8.80
   1   1   1   12.40   11.70
   1   1   1   10.50    3.40
  -2   0   0  253.07   20.60
  -2   0   0  271.17   20.00
  -2   0   0  253.17   19.30
  -2   0   0  270.37   19.50
   0  -2   0  259.57   19.10
   0  -2   0  242.68   20.00
   0  -2   0  253.77   18.90
   0  -2   0  242.98   22.70
   0   0  -2  252.67   19.10
   0   0  -2  251.77   22.20
   0   0  -2  256.67   20.30
   0   0  -2  242.08   20.40
   0   0   2  254.07   19.30
   0   0   2  242.68   19.80
   0   0   2  250.67   18.90
   0   2   0  278.27   19.70
   0   2   0  254.97   19.20
   0   2   0  224.58   20.10
   0   2   0  274.07   25.80
   0   2   0  261.87   18.90
   2   0   0  263.47   20.40
   2   0   0  244.78   20.20
   2   0   0  225.58   20.90
   2   0   0  260.57   19.30
  -2  -2   0 9149.78  640.64
  -2  -2   0 8325.87  639.94
  -2  -2   0 9146.88  640.94
  -2  -2   0 8709.23  639.64
  -2   0  -2 9004.50  640.24
  -2   0  -2 9019.80  640.24
  -2   0  -2 8743.33  641.04
  -2   0  -2 9037.40  639.44
  -2   0   2 8502.25  640.34
  -2   0   2 8465.05  639.54
  -2   0   2 9101.69  640.34
  -2   0   2 8216.18  641.84
  -2   0   2 8406.46  639.24
  -2   0   2 8815.82  639.34
  -2   2   0 8782.42  641.24
  -2   2   0 8067.29  640.44
  -2   2   0 9475.55  639.64
  -2   2   0 8378.06  641.54
  -2   2   0 8970.40  639.54
   0  -2  -2 8659.03  641.84
   0  -2  -2 9046.79  644.14
   0  -2  -2 8981.90  642.14
   0  -2   2 8466.75  640.04
   0  -2   2 9179.88  641.24
   0  -2   2 8260.77  639.44
   0   2  -2 9180.58  640.14
   0   2  -2 8025.80  640.74
   0   2  -2 9031.20  639.64
   0   2  -2 9284.87  640.04
   0   2   2 8037.40  641.24
   0   2   2 8360.66  644.34
   0   2   2 8544.95  642.44
   0   2   2 8677.33  639.34
   0   2   2 8593.54  640.74
   2  -2   0 9523.85  641.74
   2  -2   0 9038.50  639.24
   2  -2   0 8100.49  642.14
   2  -2   0 9170.08  639.54
   2   0  -2 9594.94  640.14
   2   0  -2 8690.63  639.14
   2   0  -2 8600.64  639.44
   2   0  -2 9999.00  641.94
   2   0  -2 8699.93  640.34
   2   0   2 9079.19  640.44
   2   0   2 8882.31  640.64
   2   0   2 8762.22  639.74
   2   0   2 9436.36  640.84
   2   0   2 9034.30  639.74
   2   0   2 9212.78  639.44
   2   2   0 9512.75  640.74
   2   2   0 8974.90  640.14
   2   2   0 8395.76  640.74
   2   2   0 8929.81  642.64
   2   2   0 8968.50  639.74
   2   2   0 7770.52  640.24
  -2  -2  -2   77.79   10.90
  -2  -2  -2   92.39   11.00
  -2  -2  -2  167.38   32.30
  -2  -2  -2   92.99    9.90
  -2  -2  -2  115.89   20.00
  -2  -2   2   77.59   11.60
  -2  -2   2   82.69    9.80
  -2  -2   2   98.49   14.10
  -2  -2   2   99.49    9.00
  -2   2  -2  105.09   11.10
  -2   2  -2   91.19   14.40
  -2   2  -2   94.69    9.60
  -2   2  -2  124.99   11.60
  -2   2  -2  105.79    8.60
  -2   2   2   68.39   10.00
  -2   2   2   94.89    8.80
  -2   2   2  195.78   30.90
  -2   2   2  108.79   16.10
  -2   2   2  128.09   18.70
  -2   2   2  102.59    9.20
   2  -2  -2   99.09    8.70
   2  -2  -2   97.59   10.10
   2  -2  -2  114.09   17.00
   2  -2  -2  101.99   11.20
   2  -2  -2   88.69    9.10
   2  -2   2  105.19   10.70
   2  -2   2  115.49   13.60
   2  -2   2   90.79    9.40
   2  -2   2   91.19    9.10
   2   2  -2  109.99   11.80
   2   2  -2  104.09    9.60
   2   2  -2  154.98   18.00
   2   2  -2   96.49    9.20
   2   2  -2   96.39   11.00
   2   2  -2  104.69   11.10
   2   2   2  101.79   11.00
   2   2   2   83.19   11.10
   2   2   2   73.89   11.70
   2   2   2  161.58   27.50
   2   2   2  106.19   10.10
   2   2   2   81.79   11.20
   1  -3   1    1.10    5.70
   1  -3   1    3.40    3.40
   1  -3   1    6.20   13.20
   1  -1  -3   -0.80   15.50
   1  -1  -3    6.10   12.60
  -1   1  -3   -5.80    9.80
  -1   1  -3    6.50    4.50
  -1   1  -3   -3.60    9.60
   1  -3   1    1.40    8.70
   1  -3  -1  -24.30   11.20
   1   3   1   -3.50    5.80
   3  -1  -1   -0.30    9.20
  -1   3   1    0.20    4.40
   1  -3  -1    3.30    4.60
   1  -3  -1    3.80   15.10
   1   3   1  -12.50   20.40
   1   3  -1   -3.70    4.90
   1   3  -1   10.60   10.60
   1   3  -1   -9.70   16.40
   1   3  -1    1.10    4.30
   1   3   1   -4.20    7.30
   1   3   1   15.00    8.80
   1  -1   3   11.20    8.10
   1  -1   3    7.80    9.10
   1  -1   3    9.60    5.20
   1  -1   3   10.00   11.90
   1   1  -3   -6.00    6.40
   1   1  -3    9.20    9.70
   1   1  -3   -2.30    4.00
   1   1  -3    1.20    8.00
   1   1   3    0.70    6.20
   1   1   3   -7.80    7.00
   1   1   3    2.90    5.90
   1   1   3  -15.50   15.70
   1   1   3    0.80    5.40
   1   1   3    2.20   10.30
   1   1   3   11.50   15.30
   1   1   3   -7.80    5.70
   1   3  -1    3.40    8.90
   3  -1  -1   -1.80    6.30
   3  -1  -1    1.00    4.50
   3  -1  -1    6.80   14.60
   3  -1  -1   -6.30    3.60
   3  -1  -1   -0.80    4.60
   3  -1   1    2.90    6.90
   3  -1   1   -5.40    8.70
   3  -1   1   -1.80    5.30
   3  -1   1    1.20    5.50
   3  -1   1   -1.40    4.90
   3   1  -1    8.20   11.00
   3   1  -1    1.00    5.90
   3   1  -1    4.50    8.20
   3   1  -1    1.20    4.70
   3   1  -1   -2.70    6.80
   3   1   1   -2.00    9.40
   3   1   1    0.00    8.20
   3   1   1   -7.90    7.70
   3   1   1   -7.40   20.70
   3   1   1    2.30    5.90
   3   1   1    4.40    7.40
   1  -1  -3    1.40    8.70
  -3  -1  -1   -9.40    8.90
  -3  -1  -1    0.50    7.80
  -3  -1  -1   -6.10   13.90
  -3  -1  -1    8.10    5.90
  -3  -1  -1   -4.50    6.50
  -3  -1   1   -4.90   11.10
  -3  -1   1    6.10    7.50
  -3  -1   1   -3.30    8.60
  -3  -1   1   13.00   16.00
  -3  -1   1   12.60    4.80
  -3  -1   1   -6.50    5.80
  -3   1  -1   -8.90   10.30
  -3   1  -1   -2.00    5.50
  -3   1  -1    3.20    5.00
  -3   1  -1    0.70    4.00
  -3   1   1    7.60    8.70
  -3   1   1   -6.20    6.20
  -3   1   1   -3.70   20.00
  -3   1   1   -3.60    3.80
  -1  -3  -1    3.30    6.70
  -1  -3  -1    0.90    5.50
  -1  -3  -1   -2.10    7.10
  -1  -3  -1    3.80    5.30
  -1  -3  -1    2.30   13.60
  -1  -3   1   -3.10    5.70
  -1  -3   1    3.90    4.90
  -1  -3   1   -9.70   10.50
  -1  -3   1    2.30    4.30
  -1  -1  -3   -9.90   17.50
  -1  -1  -3  -19.50   12.70
  -1  -1  -3   -4.00    7.80
  -1  -1   3   -3.10    8.00
  -1  -1   3   -2.00    4.30
  -1  -1   3  -11.20   10.20
  -1  -1   3   -2.20    7.30
  -1   1  -3    8.90    6.60
  -1   3   1    6.00   13.20
  -1   3   1    8.20    6.30
  -1   3   1   -2.00    4.10
  -1   1   3  -15.60   19.30
  -1   1   3   -9.50   19.60
  -1   1   3   22.50   13.50
  -1   1   3    2.00   11.10
  -1   1   3    6.20    9.70
  -1   1   3   -1.90    3.20
  -1   3  -1    5.80    7.00
  -1   3  -1   -0.70   10.10
  -1   3  -1    8.80    4.90
  -1   3  -1   12.70   14.30
  -1   3  -1   -0.20    4.00
  -1   3   1   -2.60   22.30
  -3  -3  -1   -3.50   14.10
  -3  -3  -1   -4.90   11.70
  -3  -3  -1   -4.50   12.80
  -3  -3  -1   14.50   31.00
  -3  -3  -1    0.40    9.10
  -3  -3   1   11.70   14.00
  -3  -3   1   17.40   11.50
  -3  -3   1  -16.20   15.50
  -3  -3   1    9.20   23.90
  -3  -3   1    2.10    7.10
  -3  -1  -3   -0.80   14.10
  -3  -1  -3    8.40    9.20
  -3  -1  -3    1.20   25.60
  -3  -1  -3   30.70   23.30
  -3  -1   3   -9.70   21.40
  -3  -1   3   15.50    9.40
  -3  -1   3    6.50   15.70
  -3  -1   3  -51.59   29.40
  -3  -1   3   -6.60    6.10
  -3  -1   3   -5.70    8.90
  -3   1  -3    0.40   10.30
  -3   1  -3   -4.50   17.40
  -3   1  -3   -4.50    7.90
  -3   1  -3    4.10   16.20
  -3   1  -3    3.00    6.40
  -3   1   3   -1.10   14.50
  -3   1   3   -3.00    9.80
  -3   1   3  -11.80   11.40
  -3   1   3   -1.60   35.40
  -3   1   3   17.30   26.20
  -3   1   3   -0.30    6.30
  -3   1   3   13.70    6.70
  -3   3  -1   -9.10   12.90
  -3   3  -1   17.10   16.90
  -3   3  -1    5.50    8.30
  -3   3  -1   15.10   18.50
  -3   3  -1   -5.70    5.30
  -3   3   1   -4.50   13.50
  -3   3   1    8.50    7.70
  -3   3   1   36.20   23.00
  -3   3   1    2.00    7.20
  -1  -3  -3  -30.00   29.30
  -1  -3  -3  -20.60   17.00
  -1  -3   3   -0.40   10.50
  -1  -3   3  -10.60    7.20
  -1  -3   3    2.30   16.00
  -1  -3   3    2.10    6.90
  -1   3  -3   -4.30   10.30
  -1   3  -3   -4.30   17.20
  -1   3  -3   -5.50    6.90
  -1   3  -3   -1.10    4.90
  -1   3   3  -55.39   30.50
  -1   3   3  -22.90   35.10
  -1   3   3   41.50   35.00
  -1   3   3    5.80    7.50
  -1   3   3  -20.50   22.30
  -1   3   3   22.60   15.10
  -1   3   3   -1.00    8.40
   1  -3  -3    7.50   20.40
   1  -3  -3  -21.50   15.40
   1  -3  -3   -4.90   10.80
   1  -3   3    6.80   11.90
   1  -3   3  -18.90   14.10
   1  -3   3   -8.80    7.60
   1  -3   3   -8.20   18.40
   1  -3   3    5.90    9.00
   1   3  -3   -9.70   11.10
   1   3  -3   11.20   17.10
   1   3  -3   -0.50    7.00
   1   3  -3  -13.10   11.10
   1   3   3  -15.60   21.60
   1   3   3   48.80   35.50
   1   3   3  -24.90   40.70
   1   3   3  -13.30    7.80
   1   3   3   14.80   20.30
   1   3   3    3.10   22.10
   3  -3  -1    0.60    7.60
   3  -3  -1    0.20    5.30
   3  -3  -1   25.50   26.50
   3  -3  -1    5.70    8.30
   3  -3  -1   23.10    8.90
   3  -3   1    4.10    8.20
   3  -3   1   -4.20   12.50
   3  -3   1   -7.10    6.40
   3  -3   1    9.50    8.80
   3  -1  -3    1.60   21.00
   3  -1  -3   -5.30   18.90
   3  -1  -3   16.00   12.70
   3  -1  -3    3.30    6.90
   3  -1   3   10.20   13.30
   3  -1   3   12.50   14.30
   3  -1   3   -6.60    8.60
   3  -1   3  -10.00    8.70
   3  -1   3    2.90    7.10
   3   1  -3   -7.00   12.20
   3   1  -3   13.20   11.80
   3   1  -3   -2.60   12.50
   3   1  -3   18.30    7.50
   3   1   3   -2.00   13.50
   3   1   3  -13.50   12.50
   3   1   3    6.50   12.10
   3   1   3  -18.90   10.30
   3   1   3   27.00   28.70
   3   1   3  -11.60    9.00
   3   1   3    4.00    8.70
   3   3  -1    4.40   15.50
   3   3  -1    0.30    9.30
   3   3  -1    9.00   16.60
   3   3  -1    3.40    8.70
   3   3  -1   33.10   15.90
   3   3   1    7.90   14.30
   3   3   1   -9.60   10.20
   3   3   1   -1.10   14.20
   3   3   1   26.90   27.30
   3   3   1   -7.40    9.20
   3   3   1  -18.70   14.80
  -3  -3  -3  -87.89   46.50
  -3  -3  -3   14.80   24.20
  -3  -3   3   -0.90   22.50
  -3  -3   3  -20.00   35.10
  -3   3  -3   20.10   15.70
  -3   3  -3  -10.60   10.20
  -3   3  -3    0.10   18.50
  -3   3  -3    6.70    8.10
  -3   3   3   31.20   14.80
  -3   3   3   -6.10   12.50
  -3   3   3  -16.00   47.90
  -3   3   3  -13.20   25.50
  -3   3   3   -5.20   10.20
   3  -3  -3   -9.10    8.30
   3  -3  -3   10.20   13.20
   3  -3  -3   -2.70   32.60
   3  -3  -3    4.50   17.90
   3  -3   3   -3.80   15.60
   3  -3   3   13.20   19.80
   3  -3   3    1.00    9.50
   3  -3   3    4.30   11.90
   3   3  -3   17.90   17.90
   3   3  -3  -21.20   16.90
   3   3  -3   -7.60   15.90
   3   3   3   -7.40   20.30
   3   3   3   -8.20   16.10
   3   3   3    2.30   15.90
   3   3   3   -9.20   18.40
   3   3   3    6.00   12.50
  -4   0   0 3904.01  335.27
  -4   0   0 4927.21  335.17
  -4   0   0 4354.06  333.67
  -4   0   0 4650.33  334.17
   0  -4   0 4559.04  333.37
   0  -4   0 4889.71  334.97
   0  -4   0 4721.73  333.27
   0  -4   0 4591.04  339.37
   0   0  -4 4587.34  333.47
   0   0  -4 4242.08  337.77
   0   0  -4 4685.73  335.77
   0   0  -4 4732.63  335.87
   0   0   4 4762.02  334.97
   0   0   4 4437.26  333.37
   0   0   4 5066.89  335.07
   0   0   4 4089.09  335.77
   0   4   0 4976.40  334.77
   0   4   0 4053.99  335.07
   0   4   0 4345.37  340.47
   0   4   0 4688.13  333.27
   4   0   0 4911.41  335.77
   4   0   0 4675.63  335.17
   4   0   0 4308.57  334.37
   4   0   0 4570.94  335.97
   4   0   0 4892.31  333.77
   4   0   0 4654.53  333.97
   2   4   0   80.99   13.10
   4   0  -2   70.59   18.40
   2   4   0   33.10   30.10
   4   0  -2   61.69   11.60
   4   0  -2   51.99   23.10
   4   0  -2   55.69    8.10
   4   0  -2   67.69   16.40
   4   0  -2   65.59    9.20
   4   0   2   75.49   19.40
   4   0   2   57.69   17.70
   4   0   2   54.79   16.70
   4   0   2   35.20   12.40
   4   0   2   77.79   22.30
   4   0   2   68.69   12.60
  -4   0  -2   40.90   19.90
   4   0  -2   72.79   11.20
   4   0   2   58.49   12.70
   0   4   2   63.79   40.60
   0   4   2  -27.10   40.30
   0   4   2   69.19   11.10
   0   4   2   29.30   24.40
   0   4   2   95.29   18.00
   2   0  -4   67.59   11.90
   2   0  -4   88.49   21.20
   2   0  -4   76.09   17.60
   2   0   4   68.09   15.20
   2   0   4   65.19   16.30
   2   0   4   34.40   10.40
   2   0   4   97.39   27.70
   2   0   4   84.09   12.90
   2   0   4   48.00   28.00
   4  -2   0   79.09   14.00
   4  -2   0   96.49   23.00
   4  -2   0   77.69   16.70
   4  -2   0   48.60    9.90
   4  -2   0   45.10   30.70
   4  -2   0   41.60    6.90
   4  -2   0   53.99   11.30
   4   2   0   88.79   18.40
   4   2   0   91.49   15.00
   4   2   0   64.59   17.90
   4   2   0   89.19   13.50
   4   2   0   97.09   18.20
   2  -4   0   90.19   14.70
   2  -4   0  114.29   31.00
   2  -4   0   64.89   20.70
   2   4   0   62.49   17.10
   2   4   0   66.69   13.30
   2   4   0   46.80   18.50
  -4   0   2   82.79   13.30
  -2  -4   0   65.49   14.90
  -2  -4   0   53.09   11.60
  -2  -4   0   95.29   19.30
  -2  -4   0   52.79   32.20
  -2  -4   0   45.10   10.60
  -2  -4   0   96.89   24.80
  -2   4   0   47.40   15.00
  -2   4   0   23.30   16.20
  -2   4   0   83.89   11.90
  -2   4   0   26.80   25.60
  -2   4   0   63.79   11.10
   0  -2  -4   48.00   30.40
   0  -2  -4   68.89   26.00
   0  -2   4   74.79   20.00
   0  -2   4   50.59   10.70
   0  -2   4   60.89   14.70
   0   2  -4   70.39   13.90
   0   2  -4   87.39   18.80
   0   2  -4   74.39   10.40
   0   2  -4  115.89   23.50
   0   2  -4   53.79   16.50
   0   2   4   43.70   31.00
   0   2   4   80.39   34.40
   0   2   4   97.09   34.10
   0   2   4   57.09   11.60
   0   2   4   78.69   26.80
   0   2   4   39.80   22.30
   0   2   4   76.39   12.00
   2  -4   0   61.79    8.60
   0  -4   2   70.89   14.40
   0  -4   2   54.09   10.30
   0  -4   2   60.19   19.60
   0  -4   2   65.69    9.20
   0  -4   2   69.29   24.80
   0   4  -2   74.29   18.10
   0   4  -2   63.59   20.00
  -4  -2   0  118.59   20.90
  -4  -2   0   63.29   16.30
   0   4   2   88.69    9.50
   0   4   2   60.79    8.90
   0   4   2   65.19   13.60
   0  -4  -2   31.20   25.10
  -2   0  -4   56.69   21.70
  -2   0   4   71.29   17.40
  -2   0   4   49.00    9.60
  -2   0   4   65.89   17.70
  -2   0   4   26.00   40.00
  -2   0   4   48.70   11.00
  -2   0   4   71.69   16.30
   0   4  -2   71.99   12.50
   0   4  -2   71.89   29.00
  -4   0  -2   56.29   13.00
  -4   0  -2   95.09   25.00
  -4   0  -2   60.69   12.00
  -4   0  -2   77.59   13.70
  -4   0   2   89.69   23.30
  -4   0   2   48.20   15.40
  -4   0   2   71.69   17.60
  -4   0   2   84.49   32.20
  -4   0   2   58.99   10.50
  -4  -2   0   76.79   17.50
  -4  -2   0   76.39   27.00
  -4  -2   0   46.90   10.70
  -4   2   0   27.90   19.40
  -4   2   0   70.59   14.20
  -4   2   0   64.49    9.50
  -4   2   0   47.50   19.50
  -4   2   0   58.89   11.20
  -2   0  -4   71.39   18.20
  -2   0  -4   58.39   16.40
  -2   0  -4   79.69   10.40
  -2   0  -4   84.39   27.60
   0  -4  -2   87.29   21.40
   0  -4  -2   49.50    8.20
   4   2  -2 2725.23  201.78
  -4  -2  -2 2762.62  202.28
  -4  -2  -2 2737.23  209.28
  -4  -2   2 2544.15  203.58
  -4  -2   2 2801.32  204.28
   4  -2   2 2640.54  200.78
   4   2  -2 2923.11  203.08
   4   2  -2 2802.92  200.98
  -4   2  -2 2761.62  201.88
  -4   2  -2 2773.42  200.78
  -4   2   2 2883.51  202.08
  -4   2   2 2590.94  199.88
  -4   2   2 2778.12  200.98
  -2  -4  -2 2801.12  201.58
  -2  -4  -2 2876.61  212.98
  -2  -4  -2 2413.06  200.78
  -2  -4  -2 2452.65  206.98
  -2  -4   2 2486.85  202.08
  -2  -4   2 2955.10  205.08
  -2  -2  -4 2838.32  212.78
  -2  -2  -4 2386.66  204.88
  -2  -2  -4 2644.74  203.08
  -2  -2   4 2418.46  202.28
  -2  -2   4 2822.32  204.68
  -2   2  -4 2901.51  202.48
  -2   2  -4 2909.61  200.98
  -2   2  -4 3070.69  203.48
  -2   2  -4 2841.72  199.88
  -2   2   4 2671.73  211.38
  -2   2   4 2829.32  203.18
  -2   2   4 2509.75  207.18
  -2   2   4 2800.42  200.38
  -2   4  -2 2828.12  202.58
  -2   4  -2 2850.91  201.28
  -2   4  -2 2770.12  200.78
  -2   4   2 2344.07  200.98
  -2   4   2 2764.22  200.28
  -2   4   2 2624.64  206.38
  -2   4   2 2800.32  201.58
   2  -4  -2 2822.32  199.98
   2  -4  -2 2998.40  208.38
  -4  -2   2 2436.26  203.38
  -4   2  -2 2924.01  203.38
  -4   2  -2 2948.00  201.88
   2   2  -4 2876.01  203.08
   2   2  -4 2797.12  199.88
   2   2   4 2807.82  201.28
   2   2   4 2723.23  200.98
   2   2   4 2759.32  201.38
   2   2   4 2645.04  201.18
   2   2   4 2721.63  203.08
   2   2   4 2748.32  201.18
   2   2   4 2420.36  200.88
   2   4  -2 3010.40  202.98
   2   4  -2 2820.92  200.88
   2   4  -2 2743.23  201.28
   2   4   2 3160.98  202.08
   2   4   2 2913.61  201.48
   2   4   2 2587.44  202.48
   2   4   2 2731.33  201.18
   4  -2  -2 2713.03  201.38
   4  -2  -2 2958.90  202.38
   4  -2  -2 2522.25  199.68
   4  -2  -2 2979.40  206.78
   4  -2  -2 2997.80  202.58
   4  -2   2 2741.53  202.48
   4  -2   2 2822.72  203.68
   4  -2   2 2737.03  200.58
   2  -2  -4 2932.91  205.08
   2  -2   4 2607.04  202.28
   2  -2   4 2805.62  203.98
   2  -2   4 2432.16  203.48
   2   2  -4 2874.81  201.78
   2   2  -4 2467.05  202.58
   2   2  -4 2860.81  200.58
   2  -4   2 2724.63  201.78
   4   2  -2 2672.43  201.48
   4   2   2 2833.82  202.78
   4   2   2 2808.12  202.68
   4   2   2 2395.66  206.88
   4   2   2 2799.62  201.68
   2  -4   2 2931.11  204.88
   2  -2  -4 2448.46  203.38
   2  -4   2 2727.93  201.38
   2  -4  -2 2714.93  201.08
   2  -4   2 2578.24  199.68
   2  -4   2 2896.31  204.58
  -4  -4   0 1607.24  128.59
  -4  -4   0 1679.83  129.59
  -4  -4   0 1870.31  141.69
  -4   0  -4 1633.54  126.29
  -4   0  -4 1929.51  137.39
  -4   0  -4 1486.15  130.19
  -4   0  -4 1513.15  125.79
  -4   0   4 1427.36  128.79
  -4   0   4 1805.92  130.99
  -4   0   4 1664.63  126.09
  -4   4   0 1553.54  132.39
  -4   4   0 1954.50  127.19
  -4   4   0 1769.52  126.29
   0  -4  -4 1828.22  144.69
   0  -4  -4 1794.62  133.19
   0  -4   4 1586.74  127.59
   0  -4   4 1808.52  131.49
   0  -4   4 1743.23  134.39
   0   4  -4 1693.13  128.79
   0   4  -4 1793.12  126.29
   0   4  -4 1635.34  124.79
   0   4   4 1730.83  125.59
   4  -4   0 1777.02  127.69
   4  -4   0 1861.61  127.79
   4  -4   0 1649.63  124.99
   4  -4   0 1764.32  138.59
   4  -4   0 1930.61  126.09
   4   0  -4 1682.43  126.49
   4   0  -4 1453.85  124.59
   4   0  -4 1761.22  124.59
   4   0  -4 1798.12  127.49
   4   0  -4 1756.02  129.79
   4   0  -4 1567.84  124.99
   4   0   4 1602.74  128.29
   4   0   4 1679.23  128.29
   4   0   4 1715.03  129.09
   4   0   4 1721.03  126.39
   4   0   4 1608.34  125.59
   4   4   0 1727.13  128.59
   4   4   0 1815.02  127.79
   4   4   0 1640.84  126.39
  -4  -4  -2  -41.00   36.90
  -4  -4  -2   34.30   22.90
  -4  -4  -2    8.70   22.40
  -4  -4  -2   34.20   59.59
  -4  -4  -2    3.60   31.50
  -4  -4   2  -17.20   28.60
  -4  -4   2   20.30   29.70
  -4  -4   2  -35.60   46.00
  -4  -2  -4   18.30   22.40
  -4  -2  -4   22.40   16.60
  -4  -2  -4   42.00   57.59
  -4  -2   4   83.79   33.50
  -4  -2   4    2.00   32.50
  -4   2  -4   -1.80   21.60
  -4   2  -4   28.60   15.90
  -4   2  -4   36.10   30.00
  -4   2  -4   15.00   12.60
  -4   2   4  -15.00   23.50
  -4   2   4  -11.10   24.20
  -4   2   4  107.49   60.29
  -4   2   4   18.90   12.60
  -4   2   4   12.40   15.00
  -4   4  -2   47.50   23.40
  -4   4  -2   -7.80   15.60
  -4   4  -2   -8.30   21.40
  -4   4  -2  -33.50   35.90
  -4   4  -2   -1.20   11.60
  -4   4   2   39.00   19.00
  -4   4   2   -8.90   18.40
  -2  -4  -4  -92.99   69.59
  -2  -4  -4  -28.50   32.10
  -2  -4   4   28.50   23.60
  -2  -4   4   28.20   32.20
  -2   4  -4    6.10   13.80
  -2   4  -4   22.30   29.40
  -2   4  -4    4.10   10.00
  -2   4   4   10.60   11.80
  -2   4   4   12.80   18.90
   2  -4  -4   -4.00   36.60
   2  -4  -4   21.80   22.60
   2  -4   4  -14.00   21.20
   2  -4   4   36.30   29.10
   2  -4   4   19.00   16.70
   2   4  -4   26.60   19.20
   2   4  -4   14.90   13.40
   2   4  -4   53.89   24.00
   2   4  -4    3.10   22.40
   2   4   4   18.10   17.20
   2   4   4  -10.20   23.00
   2   4   4   16.70   18.20
   4  -4  -2    6.30   14.40
   4  -4  -2  -14.10   24.40
   4  -4  -2   58.99   49.99
   4  -4  -2   23.80   22.80
   4  -4   2   12.40   17.50
   4  -4   2   26.50   24.60
   4  -4   2   17.10   10.40
   4  -2  -4   14.60   18.70
   4  -2  -4   13.00   15.20
   4  -2  -4   90.69   45.20
   4  -2  -4   12.60   28.20
   4  -2   4   -1.10   22.50
   4  -2   4  -19.90   28.60
   4  -2   4    4.00   15.30
   4  -2   4   28.60   16.80
   4   2  -4   -1.10   20.40
   4   2  -4  -19.20   25.40
   4   2  -4   -2.20   16.50
   4   2   4   -6.60   27.40
   4   2   4   25.70   22.40
   4   2   4   10.70   23.10
   4   2   4   25.20   18.50
   4   4  -2   -0.80   28.30
   4   4  -2   11.20   17.70
   4   4  -2   16.50   16.40
   4   4  -2   10.30   24.30
   4   4   2   43.10   24.10
   4   4   2    0.60   19.00
   4   4   2   44.60   17.30
  -4  -4   4  573.24   66.19
  -4  -4   4  782.42   74.19
  -4   4  -4  754.12   64.09
  -4   4  -4  730.73   60.79
  -4   4  -4  736.33   64.69
  -4   4  -4  731.33   57.49
  -4   4   4  744.23   63.49
  -4   4   4  786.42   63.89
   4  -4  -4  920.71   89.79
   4  -4  -4  745.63   69.29
   4  -4   4  794.72   70.69
   4  -4   4  782.32   58.09
   4   4  -4  733.03   63.49
   4   4  -4  677.83   59.79
   4   4  -4  733.13   68.19
   4   4   4  761.32   62.69
   4   4   4  701.43   60.39
   5   1  -1   17.60   10.80
   5   1   1  -12.80   21.10
   5   1   1   17.00   22.90
   5   1   1  -13.40   16.50
   5   1   1    0.00   35.90
   5   1   1   -4.60   12.00
   1  -5   1   10.40    9.30
   5   1  -1  -10.70   21.80
   5   1  -1  -28.60   24.00
   5   1  -1   -6.80   13.50
  -1  -5  -1   -7.40   13.30
  -1  -5  -1  -44.50   21.30
  -1  -5  -1  -13.80    9.80
  -1  -5  -1  -70.29   26.10
  -1  -5   1   -1.70   13.10
  -1  -5   1   35.10   12.00
  -1  -5   1    4.70   21.30
  -1  -5   1    6.60    9.90
  -1  -5   1  -44.50   31.40
  -1  -1  -5   -2.40   10.30
  -1  -1  -5  -21.10   40.40
  -1  -1  -5   19.30   26.40
  -1  -1   5  -29.80   15.90
  -1  -1   5    1.20   22.60
  -1   1  -5   -5.30   11.10
  -1   1  -5    0.00   18.10
  -1   1  -5    6.60    8.30
  -1   1  -5    1.40   27.80
  -1   1  -5   -7.90   23.20
  -1   1   5   -5.90   18.50
  -1   1   5   10.60   32.50
  -1   1   5    5.00   31.10
  -1   5  -1    4.30   14.40
  -1   5  -1    3.50   10.50
  -1   5  -1   -6.10   11.50
  -1   5   1  -24.90   14.30
  -1   5   1   -7.00   19.10
  -1   5   1   -2.40    9.90
  -1   5   1    7.20   13.70
   1  -5  -1  -16.90   10.80
   1  -5  -1    6.10   30.30
   1  -5  -1   10.60   27.40
   1  -5   1  -14.20   12.90
   5  -1   1   -8.90   23.00
   5  -1   1   16.80   17.40
   5  -1   1    1.90   35.10
   5  -1   1    4.80   10.80
  -5  -1  -1    7.90   15.30
  -5  -1  -1   46.20   29.00
  -5  -1  -1    3.90   13.50
  -5  -1   1  -17.30   51.49
  -5  -1   1  -26.50   17.40
  -5  -1   1    0.20   31.50
  -5  -1   1   10.80   12.50
  -5   1  -1  -10.40   13.40
  -5   1  -1   -0.70   12.40
  -5   1  -1    5.80   10.60
  -5   1   1   14.10   16.70
   5  -1  -1   -1.70    7.70
   5  -1   1    0.30   19.70
   1   5  -1   61.39   42.20
   1   5  -1   -1.60   10.60
   1   5   1   18.30   16.60
   1   5   1  -24.40   11.30
   1   5   1   14.70   21.40
   1   5   1   17.10   11.70
   5  -1  -1   -5.90   20.60
   5  -1  -1   37.60   22.80
   5  -1  -1  -10.90   13.00
   5  -1  -1    1.30   11.20
   5  -1  -1    7.00   31.70
   1   1   5   11.80   13.90
   1   1   5  -19.40   15.50
   1   1   5   -1.80   10.10
   1   1   5    8.50   66.09
   1   1   5   -3.40   10.80
   1   5  -1   -2.70   15.90
   1  -5   1   23.20   18.60
  -5   1   1  -11.50   11.70
  -5   1   1  -17.60    9.70
   1  -5   1   -9.90    6.90
   1  -5   1   15.80   27.70
   1  -1  -5   -2.60    7.40
   1  -1  -5    9.30   27.00
   1  -1  -5  -47.00   27.60
   1  -1  -5  -20.60   18.90
   1  -1   5  -19.00   15.60
   1  -1   5   -1.20   21.40
   1  -1   5   -1.90   12.30
   1   1  -5   -1.70   11.10
   1   1  -5    7.00   14.00
   1   1  -5    7.20    6.90
   1   1  -5   14.90   23.40
   1   1  -5   -9.70   19.00
   3   1   5  -13.80   21.40
   3   5  -1   32.30   45.70
   5  -1   3   10.70   15.60
   5   1  -3   12.60   22.50
  -3  -1   5    6.30   30.10
  -3  -1   5  -23.50   31.70
  -3   5   1   11.90   14.10
  -3   1  -5    6.70   32.70
  -3   1  -5   10.60   13.40
  -3   1  -5  -43.30   38.30
  -3   1  -5  -53.29   29.70
   1   5   3   13.50   39.40
   1  -3   5   30.80   21.50
   1  -3   5   13.90   27.90
   1   3  -5   19.50   19.50
   1   3  -5  -13.70   11.20
   1   3  -5   23.20   25.80
  -3   5   1    8.30   16.30
  -1  -5   3    5.60   19.00
  -3  -5  -1    3.00   30.30
  -5  -3   1    1.40   30.70
  -5  -3   1   -8.60   25.10
  -5  -3   1    6.00   47.20
  -5   3  -1  -28.50   17.50
  -5   3  -1  -17.30   36.80
  -5  -1  -3  -26.80   17.50
  -1   3   5    1.30   13.10
   5  -1   3   18.70   22.80
   5  -1   3   14.70   31.40
   5  -1   3   -6.90   23.60
   1   5   3   -7.30   14.50
  -3   5   1  105.79   59.29
   3   1   5    5.90   19.80
   3   1   5   15.40   22.20
   3   1   5   21.70   16.30
   3   1   5  -31.20   14.30
   5  -3  -1    1.00   26.20
   5  -3  -1   12.90   16.30
   5  -3  -1   -4.00   10.30
   5  -3  -1   50.09   49.80
   5  -3  -1  -18.70   22.40
  -1  -3  -5   49.50   30.70
   3  -5   1   14.70   55.69
   3  -5   1   -3.20   27.70
   3   5  -1   -4.60   27.90
  -1  -5   3   38.20   42.20
  -3   1  -5  -15.90   16.40
  -5   1   3  -28.70   24.40
  -1  -3  -5    5.90   60.69
  -3   5   1   19.30   24.30
  -5   1   3   -7.90   14.60
  -5   1   3  -25.80   14.80
  -5   3  -1   12.20   12.70
   1  -5  -3   51.39   32.30
  -1  -3  -5    3.70   41.70
   5   1  -3   24.50   24.70
  -5  -1  -3   -2.90   41.80
  -5  -1  -3    5.10   16.90
  -1   5  -3   13.20   11.90
   5   3   1   13.30   26.90
   5   3   1   17.10   19.50
   5   3   1    1.10   17.50
   3  -5   1    3.50   17.90
   3  -5   1    8.00   22.40
  -1   3   5    2.60   14.30
   3  -1  -5   14.60   33.50
   3  -1  -5  -22.20   26.20
  -1  -5   3   -2.10   29.10
  -3  -5  -1   25.30   18.70
  -3  -5  -1   44.10   24.40
  -3  -5  -1  -16.50   51.59
  -3  -5  -1   70.49   36.60
   3   5  -1   -6.60   16.40
  -1   5  -3   23.20   18.20
   3  -1  -5    6.80   11.80
   1   5   3   12.70   16.10
   3   5  -1   -6.70   16.40
   5   1  -3   24.30   13.20
   1   5   3    1.00   22.90
  -1   5  -3  -11.10   13.10
   1  -5  -3   -1.50   34.70
  -3   1   5  -16.00   27.70
   3  -5  -1  -18.90   47.70
   3  -5  -1    0.80   29.10
   5   1   3   -3.30   16.20
   5   3  -1   -4.20   26.90
   1  -3  -5   23.10   25.00
   3  -5  -1    1.60   14.60
  -5  -1   3    0.80   34.50
  -3  -5   1   16.40   28.30
   3   1  -5  -11.10   15.20
   1   3   5   36.60   38.60
   3   1  -5    7.20    9.20
   1  -5   3  -26.30   20.40
  -1  -5  -3   14.20   25.80
   1  -5   3  -12.20   10.70
   1  -5   3  -10.70   34.50
   1   5  -3    4.30   25.50
   1   5  -3   -9.50   13.90
  -3   1   5   -0.80   12.60
   3   1  -5   36.60   25.50
  -1  -5  -3  146.09   65.89
   1   3   5  -22.40   14.80
  -3   1   5   31.50   22.80
  -3   1   5    4.40   16.60
   5   1   3   19.70   22.80
   5   1   3   58.09   25.10
   3  -1   5   46.20   25.20
   3  -1   5  -36.20   24.30
  -1  -5  -3  -16.80   34.40
   3  -1   5  -14.00   11.80
   3   5   1   52.49   25.60
   3   5   1   -8.70   17.00
   3   5   1   14.20   17.90
   5  -1  -3   46.20   24.10
   5  -1  -3   -3.00    9.50
   5  -1  -3    0.10    9.50
   5  -1  -3   22.50   40.40
  -3   5  -1   -5.60   22.40
  -3   5  -1    1.00   13.90
  -3   5  -1    1.60   12.80
   3   1  -5   41.80   29.90
  -3  -1  -5  -91.59   50.99
  -3  -1  -5   11.40   38.70
   1  -5   3   11.20   27.00
  -3  -5   1    7.70   24.10
   5   1   3  -41.30   23.10
  -5  -3  -1  -29.30   29.60
  -5  -3  -1  -11.60   23.20
  -5  -3  -1  -54.09   49.80
  -1   3  -5   -4.50   12.20
  -1   3  -5   23.90   30.40
  -5   1  -3  -15.70   34.80
  -5   1  -3    8.00   13.40
   5  -3   1   -8.70   21.80
   5  -3   1  -46.80   53.89
   5  -3   1    2.40    9.30
  -1   5   3    4.80   24.90
  -1   5   3   -7.90   19.70
   1   5  -3   60.39   39.80
   1  -3  -5   31.10   45.50
  -5  -1   3    1.30   17.90
   5  -1  -3   14.90   26.00
   3   1  -5   12.40   14.70
   5   3  -1    4.90   17.20
   5   3  -1   14.60   14.90
   3  -1   5   28.80   15.60
  -5   3   1    5.00   20.20
  -5   3   1    5.70   15.70
   5  -3   1   38.80   17.80
  -1  -3   5    8.20   24.00
  -1  -3   5    3.50   30.80
  -1   3  -5  -15.80   18.40
  -5  -1   3   12.60   29.60
  -5   1  -3  -10.80   16.30
  -5  -3  -3   35.60   24.70
   5  -3   3   11.30   17.40
   5   3  -3    8.20   17.80
   5   3  -3   33.60   32.10
   5   3   3  -14.90   37.30
   5   3   3   27.90   33.10
   5   3   3   -1.90   25.90
   5   3   3    0.30   21.80
   5  -3  -3   68.19   35.60
   5  -3   3   38.60   28.90
   5  -3   3    7.30   31.30
  -5  -3  -3   25.40   38.20
   3   3   5   15.60   21.80
  -5  -3  -3  183.88   72.09
  -5  -3  -3   12.50   37.60
  -5  -3   3  104.89   41.00
  -5   3  -3   13.30   15.30
  -5   3   3   54.09   28.60
   5   3  -3    9.90   34.10
   5  -3  -3   -3.20   21.30
   5  -3  -3   32.60   29.20
   5  -3  -3  -92.89   68.09
   3   3   5   34.90   29.80
   3   3   5   -1.30   23.30
   3   3   5   24.80   24.50
   3  -5   3   61.69   32.80
   3   5  -3   42.10   41.50
   3   5  -3   30.10   19.40
   3   5  -3   37.30   26.10
   3   5   3  -19.30   26.60
   3   5   3   88.39   24.00
   3   5   3  -51.79   19.40
  -5   3   3   16.60   20.90
  -3  -5  -3    5.60   30.50
  -3  -5  -3   88.89   82.49
  -3  -5  -3  -32.10   41.60
  -3  -5   3   90.49   32.90
  -3  -5   3   14.50   39.10
  -3  -3  -5  118.29   85.79
  -3  -3  -5    9.70   33.40
  -3  -3   5   -4.10   33.60
  -3   3  -5   -9.20   22.60
  -3   3  -5   11.40   18.50
  -3   3  -5    6.80   35.50
  -3   3  -5    5.20   12.80
  -3   3   5  -22.60   18.40
  -3   5  -3   14.30   24.60
  -3   5  -3   13.20   18.20
  -3   5  -3    3.10   14.00
  -3   5   3  -18.20   19.00
  -3   5   3    3.30   30.60
   3  -5  -3   84.49   72.29
   3  -5  -3  -52.09   22.30
   3  -5   3  -13.70   25.20
   3  -5   3   -6.80   12.30
  -5  -3   3  -27.80   37.40
   3  -3  -5   -8.10   37.00
   3  -3   5   14.40   28.20
   3  -3   5   35.00   35.50
   3   3  -5   -4.10   22.50
   3   3  -5   -6.80   15.50
   3   3  -5   20.40   32.50
  -5   3  -3   28.60   33.20
  -5   3  -3   49.50   22.00
  -5  -5  -1    0.70   36.30
  -5  -5  -1  -89.59   84.79
  -5  -5  -1  -41.80   42.80
  -5  -5   1   50.09   41.10
  -5  -5   1   14.70   80.79
  -5  -1  -5  -14.00   25.00
  -5  -1  -5   25.60   82.79
  -5  -1  -5  138.69   62.79
  -5  -1   5  -42.50   52.49
  -5   1  -5   15.00   27.30
  -5   1  -5 -100.69   73.89
  -5   1  -5    3.60   52.79
  -5   1  -5    9.80   23.20
  -5   1   5  -10.00   49.50
  -5   1   5   59.39   28.10
  -5   5  -1   46.40   26.50
  -5   5  -1   -1.90   24.70
  -5   5   1    3.10   28.90
  -1  -5  -5   80.29  101.79
  -1  -5   5  -27.60   31.90
  -1  -5   5  -11.90   48.00
  -1  -5   5  -70.29   60.09
  -1   5  -5   24.60   32.60
  -1   5  -5  -17.60   21.00
  -1   5  -5   20.50   15.20
  -1   5   5   20.30   22.00
  -1   5   5  -37.00   35.90
   1  -5   5  -24.30   33.00
   1  -5   5   44.10   46.20
   1  -5   5   23.90   47.60
   1   5  -5    8.60   32.90
   1   5  -5  -44.30   20.30
   1   5  -5   32.30   16.70
   1   5   5  -28.50   25.20
   5  -5  -1   25.00   94.79
   5  -5  -1    0.40   27.60
   5  -5   1   40.40   33.70
   5  -5   1  185.48  106.29
   5  -1  -5   86.79   49.80
   5  -1   5   46.80   68.89
   5  -1   5   53.39   43.20
   5  -1   5    5.70   24.40
   5   1  -5   38.10   17.10
   5   1  -5   24.20   46.60
   5   1  -5  -23.10   41.70
   5   1   5   21.70   38.10
   5   1   5  -22.00   24.60
   5   5  -1   19.40   28.60
   5   5  -1   23.30   26.90
   5   5   1  -31.50   27.90
   5   5   1  -35.80   24.80
  -5  -5  -3  149.49  116.19
  -5  -5  -3   97.49   59.99
  -5  -5   3  -11.40   54.49
  -5  -3  -5 -142.69  128.39
  -5  -3   5   92.39   67.19
  -5   3  -5   33.00   38.00
  -5   3  -5  -64.39   29.40
  -5   3  -5   23.70   56.99
  -5   3  -5  -25.50   25.00
  -5   3   5   -7.10   55.19
  -5   3   5  -20.70   34.40
  -5   5  -3  -13.50   31.30
  -5   5  -3  -31.50   24.60
  -5   5   3   26.80   44.40
  -5   5   3  -12.30   35.80
  -3  -5  -5   -0.70  142.19
  -3  -5  -5   -2.20   61.69
  -3  -5   5   94.69   60.79
  -3  -5   5   -2.70   59.39
  -3   5  -5   18.10   27.00
  -3   5  -5  -10.00   52.09
  -3   5  -5   40.60   20.70
  -3   5   5  -36.10   41.10
   3  -5  -5  128.29   75.09
   3  -5  -5   23.80   47.60
   3  -5   5  -45.90   75.69
   3  -5   5   25.90   56.99
   3   5  -5  -14.90   39.70
   3   5  -5   33.30   26.30
   3   5  -5  -46.80   47.00
   3   5   5   25.20   33.10
   3   5   5  -51.49   31.00
   5  -5  -3 -175.68  107.29
   5  -5  -3   79.19   51.29
   5  -5   3   11.50   44.00
   5  -5   3 -236.28  144.79
   5  -3  -5  108.89   91.29
   5  -3  -5   75.19   62.49
   5  -3   5  132.89   82.89
   5  -3   5   29.40   27.90
   5   3  -5   26.20   25.50
   5   3  -5  -84.99   49.99
   5   3   5  -28.00   39.90
   5   3   5   39.50   33.60
   5   5  -3 -100.19   47.20
   5   5   3  -19.40   34.70
   5   5   3   -4.30   30.00
  -6   0   0    8.80   21.90
  -6   0   0    8.30   18.70
   0  -6   0  -20.80   16.20
   0  -6   0  -11.40   13.00
   0  -6   0    4.40   21.90
   0  -6   0   33.20   40.70
   0  -6   0   10.20   11.90
   0  -6   0   43.40   40.70
   0   0  -6   13.10   13.60
   0   0  -6   25.20   43.90
   0   0  -6   31.80   34.00
   0   0   6   -9.00   21.20
   0   0   6  -13.70   26.90
   0   0   6    8.80   16.90
   0   0   6  -64.29   41.40
   0   6   0   -2.00   21.60
   0   6   0  -16.00   15.00
   6   0   0   17.70   27.60
   6   0   0   42.50   32.90
   6   0   0   25.60   22.20
   6   0   0   15.00   37.50
   6   0   0   16.70   14.00
   2   6   0  844.22   81.19
   2   6   0 1077.79   79.29
   2   6   0 1056.99   77.79
   6   0  -2 1098.09   82.19
   6   0  -2 1105.59   78.49
  -6   0  -2 1018.80   80.79
   6   0  -2 1111.19   87.99
   6   0  -2 1066.99   76.59
   6   0   2 1008.70   82.09
   6   0   2 1045.50   88.99
   6   0   2 1011.60   80.79
   6   0   2 1053.99   78.39
   0  -6   2 1270.57  102.49
   0   6  -2 1034.80   80.99
   0   6  -2 1123.59   81.79
   0   6  -2 1029.40   78.69
   0   6   2 1083.29   78.39
   0   6   2 1028.40   76.09
   2   0  -6  973.80   76.29
   2   0  -6 1051.39   83.69
   0   2  -6 1038.80   76.39
   2  -6   0 1059.39   93.99
   2   0   6  913.51   79.49
   2   0   6 1011.50   83.19
   6  -2   0  950.40   80.19
   6  -2   0 1094.99   82.89
   6  -2   0 1105.39   81.39
   6  -2   0 1286.97   98.09
   6  -2   0 1052.49   75.69
   6   2   0 1050.79   82.49
   6   2   0 1019.00   78.09
   0   2  -6  790.32   97.89
   0   2   6 1142.29   77.79
   0   2   6  819.12   93.09
   2  -6   0 1001.10   77.29
   2  -6   0  938.11   75.99
   2  -6   0 1110.09   78.59
  -2   0   6 1141.69   85.69
   0  -6  -2 1007.80   76.89
   0  -6  -2 1039.50   85.19
   0  -6   2  893.81   78.29
   0  -6   2 1144.09   85.49
  -2   0  -6 1084.49  104.49
  -2   0   6  917.91   80.89
  -6  -2   0 1127.09   95.29
  -6   0  -2 1005.20   78.59
  -6   0   2 1137.69   83.99
  -6   0   2 1056.69   79.19
  -2  -6   0  843.82   77.99
  -2  -6   0 1104.49   82.69
  -2   6   0  996.30   80.09
  -2   6   0 1066.79   78.49
   0  -2  -6  953.90  104.29
   0  -2  -6  875.31   85.69
   0  -2   6  910.51   80.39
   0  -2   6 1126.49   86.39
   0   2  -6  983.70   77.79
   0   2  -6  863.21   81.69
  -2   0  -6  872.71   77.19
  -6  -2   0  966.70   93.09
  -6   2   0  841.32   77.19
  -6   2   0 1003.80   82.29
  -2  -6  -2   49.90   79.59
  -2  -6  -2  -18.90   42.40
  -2  -2   6   48.30   45.70
  -2  -6   2    4.60   37.30
  -6   2  -2   33.70   19.40
  -6   2   2   67.99   31.40
  -6   2   2   -4.60   20.60
  -2  -6  -2  -47.90   25.50
  -2   2  -6  -10.00   50.89
  -2   2  -6   57.29   40.90
  -2  -6   2   25.90   28.10
  -2  -6   2   28.90   56.19
  -2  -2  -6   26.20   81.29
  -2  -2  -6  -43.50   47.40
  -2  -2   6  -31.90   38.80
   6  -2   2  -37.50   71.69
   6  -2   2   -2.00   19.70
   6   2  -2   27.70   36.10
   6   2  -2   34.10   44.10
   6   2  -2   -6.80   21.90
   6   2   2  -74.99   39.60
   6   2   2   -7.90   33.10
   6   2   2   55.99   31.30
   6   2   2    6.20   21.70
   2   2   6   44.20   26.90
   2   2   6   22.70   19.50
   2   6  -2   -3.80   32.40
   2   6  -2   -7.80   19.80
   2   6   2   22.70   21.80
   2   6   2   -6.30   21.40
   6  -2  -2  -64.69   34.90
   6  -2  -2   31.50   18.10
   6  -2  -2  -10.40  105.29
   2  -2  -6   -1.60   37.90
   2  -2   6  -13.80   33.50
   2  -2   6  128.99   59.89
   2   2  -6    7.60   13.80
   2   2  -6   73.09   53.49
   2   2  -6  -10.00   61.89
   2   2   6    3.40   25.70
   2   2   6   -8.20   20.20
   2  -6  -2    1.00   41.90
   2  -6   2    6.20   24.20
   2  -6   2  -31.40   32.80
   2  -6   2    7.60   45.60
   2  -2  -6    8.00   52.99
  -2   6   2  -18.70   33.00
  -2   6   2  -33.60   17.40
  -2   6   2    6.90   26.20
   2  -6  -2   32.00   17.70
   2  -6  -2    9.90   52.89
  -2   6  -2  -17.30   18.50
  -2   6  -2    7.90   20.40
  -6  -2   2   57.09   44.70
  -6  -2   2    4.30   35.90
  -6  -2   2  -12.40   54.89
  -6   2  -2  -35.80   22.90
  -6  -2  -2  -21.80   27.50
  -6  -2  -2 -107.79   67.49
   6  -2   2  -12.10   31.70
   6  -2   2  -18.90   42.30
  -2   2  -6   11.10   25.30
  -2   2  -6   17.60   17.00
  -2   6  -2   28.80   30.00
   6  -2  -2   -5.00   63.09
   6  -2   2    4.40   26.60
   0  -6  -4   -9.50   46.20
   6   0   4   22.50   52.69
   0  -6  -4  -15.70   47.30
   4  -6   0    4.30   91.39
   4   6   0   10.30   27.30
   4   6   0   -1.90   26.60
   6   0  -4   27.90   45.80
  -4   0   6   59.29   57.39
  -6  -4   0  -33.40   38.90
  -6  -4   0  -27.60   88.49
   0  -6   4   53.69   38.70
   6   0   4   27.80   39.20
   6   0   4   14.70   27.80
  -6   0  -4   54.29   28.20
  -6   0  -4  -87.89   81.39
  -6   0  -4   41.70   28.30
  -6   0   4   12.20   49.40
  -6   0   4  -52.89   49.99
  -4  -6   0  106.69   41.70
  -4  -6   0  -86.29   98.49
  -4  -6   0   17.70   46.90
  -4   6   0  -21.60   25.90
  -4   6   0   33.40   26.60
   0  -4  -6   88.59   97.29
   0  -4   6  -31.60   40.70
   0  -4   6    4.40   48.60
   0  -4   6  140.29   53.59
   0   4  -6   33.50   26.80
   0   4  -6   20.50   20.50
   0   4  -6   45.50   50.19
   0   4   6   -1.10   22.90
   0   4   6   18.60   29.30
   4  -6   0   -0.60   27.90
   0  -6   4  159.78   67.89
   0   6  -4  -23.50   22.50
   0   6  -4   26.70   20.80
   0   6   4   50.39   24.20
   0   6   4   35.80   43.10
   4   0  -6   25.30   55.09
   4   0  -6   33.20   47.20
   4   0   6   79.59   41.50
   4   0   6   34.30   26.60
   6  -4   0   -7.70   31.00
   6  -4   0   82.09  101.39
   6  -4   0  -75.49   37.80
   6   4   0  -11.70   29.60
   6   4   0   -3.30   25.40
  -4   0  -6   71.89   78.79
  -4   0  -6   49.60   56.09
  -4   0  -6   -6.40   23.40
  -6   4   0   13.90   32.10
  -6   4   0   53.29   27.00
   0  -6   4  -62.69   45.70
  -6  -2  -4  842.22  120.69
   6  -4  -2  668.83  118.29
   4  -2  -6  517.75   68.29
   4  -2  -6  584.34   62.69
  -6   2   4  467.05   72.19
  -6   2   4  489.55   48.90
  -4  -6  -2  785.92  125.89
  -4  -6  -2  357.56   71.69
  -2  -6   4  529.15   65.99
   4   2   6  517.95   45.40
  -4   6   2  509.65   49.70
  -2  -4  -6  786.72  136.09
  -2  -4  -6  674.63   76.89
  -4   2  -6  434.56   57.89
   6   4   2  535.55   51.09
   6   4   2  409.66   46.00
  -2   4   6  561.94   42.60
   2  -4   6  485.95   65.19
   2   4  -6  525.75   43.80
  -2   6  -4  468.25   45.30
  -6   4  -2  537.85   44.20
   4  -6   2  637.44   57.29
   4   6  -2  522.45   49.30
   4   6  -2  525.15   45.40
   4   6  -2  412.56   51.79
  -4   2  -6  471.25   51.79
  -2  -6   4  563.34   94.39
  -2   6  -4  486.15   45.80
  -6   4  -2  525.95   50.59
   6  -2   4  352.96   50.59
   6  -2   4  547.75   61.59
   6  -2   4  444.86   44.60
   6   2  -4  605.94   61.99
  -6  -4   2  616.44   90.19
   2   6   4  510.65   47.60
   2   6   4  479.25   46.60
  -4  -2   6  523.35   73.99
   2  -6  -4  471.25   71.69
  -6  -4   2  405.66   62.09
   6   2   4  509.45   54.39
  -6  -4  -2  421.16   70.29
  -6   4   2  421.86   55.39
  -6   4   2  441.16   47.60
  -4  -2  -6  643.94  120.79
  -4  -2  -6  603.74   86.89
  -6  -4  -2  619.14   91.29
   4   6   2  491.95   48.90
  -2  -4   6  425.56   68.49
  -2   4  -6  439.56   49.50
  -4   2   6  517.15   65.69
  -4   2   6  489.25   44.90
  -2  -6  -4  477.55   73.29
  -4  -6   2  374.06   62.79
   4   6   2  471.05   46.10
   6  -2  -4  613.34   82.69
   2   4   6  551.74   45.30
   2  -6   4  516.45   63.69
   2  -6   4  499.15   73.69
   2   6  -4  440.86   45.50
   6   2   4  511.65   46.90
  -6   2  -4  463.05   48.40
  -6   2  -4  397.56   60.49
  -6   2  -4  488.45   44.70
   4  -2   6  642.84   61.19
   4  -2   6  493.95   45.00
   4   2  -6  406.06   41.40
   4   2  -6  513.15   57.89
   4   2  -6  498.45   61.79
  -4   6  -2  458.45   47.30
  -4   6  -2  479.55   44.00
  -6  -2   4  747.33   80.99
   6  -4   2  524.15   56.29
   6   4  -2  543.25   49.50
   6   4  -2  453.75   44.70
   6   4  -2  380.26   63.99
  -2   4  -6  419.46   44.50
  -2   4  -6  496.35   57.79
  -1   1   7  -37.10   41.80
  -1   7  -1    9.30   23.40
  -1   7  -1   10.60   30.70
  -1   7   1  -24.40   23.70
  -1   7   1   -5.90   35.40
   1  -7  -1  -33.50   66.29
  -7   1   1   37.50   26.30
  -1  -7  -1   -9.70   50.29
  -1  -7  -1   -1.40   59.69
  -1  -7   1   29.60   40.30
  -1  -7   1   42.50   60.19
  -1  -7   1   80.29   70.69
  -1  -1  -7  -72.99   86.59
  -1  -1  -7  -59.99   58.09
  -1  -1   7   19.40   50.49
  -1   1  -7   59.79   80.69
  -1   1  -7  140.59   53.09
  -7   1  -1   42.10   24.20
  -7   1   1   -2.00   37.20
   7   1  -1   40.70   23.10
  -7  -1  -1   61.19   34.20
  -7  -1  -1   98.29   66.39
   7  -1  -1    1.40   17.70
   1   1   7  -12.80   24.80
   1   7  -1    9.10   25.10
   1   7   1   13.70   21.80
   7  -1  -1  -14.10   47.60
   7  -1  -1  -28.30   33.70
   7  -1  -1   29.00   67.29
   1  -1   7  -13.10   51.99
   1   1  -7  -34.30   52.09
   1   1  -7   -9.20   43.80
   1   1   7   19.30   37.90
   7   1   1   25.40   41.10
   7   1   1   24.60   51.99
   7   1   1   -3.00   33.40
   7   1   1   20.00   22.90
   1  -7  -1  -16.00   59.29
   1  -7   1   22.70   35.90
   1  -7   1  114.99   68.49
   1  -7   1   43.70   64.59
   1  -1  -7    9.10   60.69
   7  -1   1  -47.90   40.00
   7  -1   1    4.80   45.80
   7  -1   1  -16.50   33.40
   7  -1   1  204.78   73.29
   7  -1   1   11.40   20.40
   7   1  -1   41.90   44.20
   7   1  -1   71.39   30.70
  -7  -1   1  -18.70   29.80
  -7   1  -1    4.30   31.70
  -7  -1   1  -24.00   56.09
  -7  -1  -1   18.10   28.40
  -7  -1   1  -80.29   39.20
  -3   1  -7  141.09   96.89
   7   1  -3   91.39   58.29
  -3  -1   7  -75.89   67.49
   7  -1   3   33.90   49.70
   7  -1   3  -67.69   92.79
   7  -1   3    7.00   30.90
   7   1  -3   27.40   28.00
  -7  -3   1  -10.80   98.39
   7  -1   3   53.29   44.90
  -1  -7   3  116.19   86.49
  -7   3  -1   42.80   38.80
  -7  -3   1  139.99   51.09
  -7  -1  -3   21.90   36.70
  -7  -1  -3 -107.99   89.29
  -7  -1  -3   -6.70   31.60
  -1   7  -3  -18.80   28.50
  -1   7  -3    9.90   26.20
   7  -3  -1  -30.50   31.20
   1  -7  -3  -39.70   62.49
  -7   1   3   58.09   53.09
  -7   1   3  -32.80   35.00
  -3  -7  -1  -17.20   61.39
   1  -3   7  -69.29   54.09
   1   7   3  -25.30   28.40
   3  -1  -7   22.30   72.89
   3  -1  -7  112.79   60.89
  -3   7   1   30.80   31.80
  -3   7   1   83.49   40.00
  -1  -3  -7 -205.88  107.49
  -1  -3  -7   66.09   75.69
   3  -7   1   68.19   63.99
   7  -3  -1   71.19  103.79
   7   3   1  -28.10   28.60
  -1   3   7   62.89   27.40
  -7   3  -1   60.09   28.40
   7   3   1  -69.09   35.60
   1   3  -7  -26.60   22.50
   1   3  -7   43.30   68.69
  -1  -7   3  -24.40   51.19
   1  -7  -3   93.79   62.69
   3   7  -1    4.90   30.60
   3  -7   1   -0.20   38.80
   3  -7   1   68.79   99.09
   3   1   7   46.20   30.50
  -3   1  -7   24.30   61.69
   3  -7  -1   91.19   65.49
  -7  -3  -1   71.29   42.30
  -3  -7   1   42.70   50.39
   7  -1  -3  -74.99   72.99
   7  -1  -3    9.20   58.29
   3  -7  -1  -45.30   86.89
   1  -3  -7  264.87   86.39
  -7   3   1   91.29   42.70
  -7   3   1   30.10   30.80
  -7   1  -3    9.50   34.40
  -3  -1  -7   29.00   73.89
   7   1   3   89.59   46.00
   7   1   3  -29.10   28.10
   3   7   1   26.70   32.20
  -3   1   7   10.50   61.39
  -1  -7  -3   -5.20   62.79
   1   3   7   49.00   27.30
   3   7   1   17.10   29.90
  -7  -1   3   -5.10   56.69
  -7  -1   3  -21.50   36.50
  -1   7   3   33.80   53.89
  -7   1  -3  -23.60   29.90
   7  -1  -3  -21.10   23.80
   1  -7   3  139.09   52.69
   1  -7   3  236.38   79.69
   1   7  -3    0.70   29.60
  -3   7  -1   -4.10   28.80
  -3   7  -1   63.29   34.00
   3  -1   7   72.79   52.39
   3   1  -7 -120.89   67.59
   3   1  -7  -80.99   56.09
  -7  -3  -1  -25.20   93.39
  -1  -3   7   10.70   60.99
  -1   3  -7   -6.70   25.10
   7  -3   1  -36.90   40.30
   7  -3   1   70.69  112.59
   7   3  -1   49.80   34.60
   7   3  -1    6.50   30.10
  -3  -1  -7  148.59  110.19
  -1   3  -7   46.90   61.39
   0   0   0    0.00    0.00
_computing_structure_solution     'SHELXT 2014/5 (Sheldrick, 2014)'
;
_shelx_hkl_checksum     82042
_shelx_res_file
;
TITL 0328_b.res in Fm-3c                    New:Pm-3m
    0328_b.res
    created by SHELXL-2017/1 at 16:41:51 on 03-Apr-2024
CELL  0.71073    2.9895    2.9895    2.9895    90.000    90.000    90.000
ZERR        1    0.0006    0.0006    0.0006     0.000     0.000     0.000
LATT   1
SYMM             - Y ,              X ,              Z
SYMM             - X ,            - Y ,              Z
SYMM               Y ,            - X ,              Z
SYMM               X ,            - Y ,            - Z
SYMM               Y ,              X ,            - Z
SYMM             - X ,              Y ,            - Z
SYMM             - Y ,            - X ,            - Z
SYMM               Z ,              X ,              Y
SYMM             - X ,              Z ,              Y
SYMM             - Z ,            - X ,              Y
SYMM               X ,            - Z ,              Y
SYMM               Z ,            - X ,            - Y
SYMM               X ,              Z ,            - Y
SYMM             - Z ,              X ,            - Y
SYMM             - X ,            - Z ,            - Y
SYMM               Y ,              Z ,              X
SYMM             - Z ,            - Y ,            - X
SYMM             - Z ,              Y ,              X
SYMM               Z ,              Y ,            - X
SYMM               Z ,            - Y ,              X
SYMM               Y ,            - Z ,            - X
SYMM             - Y ,            - Z ,              X
SYMM             - Y ,              Z ,            - X
SFAC Ni Ti  V
UNIT 0.917913 0.99984 0.0819269
LIST 4 ! automatically inserted. Change 6 to 4 for CHECKCIF!!
TEMP     0
L.S. 5
FMAP 2
PLAN -20
ACTA
CONF
EADP NI1 V1
EXYZ NI1 V1
WGHT    0.000000    0.119100
FVAR       2.96557   0.91806
RESI 0
PART 1
NI1   1    0.000000    0.000000    0.000000    20.02083    0.03319    0.03319 =
         0.03319    0.00000    0.00000    0.00000
PART 2
V1    3    0.000000    0.000000    0.000000   -20.02083    0.03319    0.03319 =
         0.03319    0.00000    0.00000    0.00000
PART 0
TI1   2    0.500000    0.500000    0.500000    10.02083    0.02574    0.02574 =
         0.02574    0.00000    0.00000    0.00000
HKLF 4 1 0.0000 0.0000 -0.5000 0.0000 -0.5000 0.0000 -0.5000 0.0000 0.0000
REM  0328_b.res in Fm-3c                    New:Pm-3m
REM R1 =  0.0223 for      12 Fo > 4sig(Fo)  and  0.0246 for all      14 data
REM      4 parameters refined using      0 restraints
END
WGHT      0.0000      0.1191
REM Highest difference peak  0.246,  deepest hole -0.201,  1-sigma level  0.083
Q1    1   0.0000  0.0000 -0.5000  10.06250  0.05    0.20
Q2    1  -0.5000  0.2802  0.2802  10.25000  0.05    0.12
Q3    1   0.2170  0.0884  0.2170  10.50000  0.05    0.10
;
_shelx_res_checksum     86319
