# Supplementary material for: Titanium vanadium nickel, TiV0.08Ni0.92
Source: IUCrdata. 2025 Feb 25;10(Pt 2):x250147. doi: 10.1107/S2414314625001476 (PMC11904629; doi:10.1107/S2414314625001476)
Supplement: Supplementary file 2 [file x-10-x250147-Isup2.hkl]

data_I                                                                          
_shelx_title ' 0328_b.res in Fm-3c                    New:Pm-3m'                
_shelx_refln_list_code          4                                               
_shelx_F_calc_maximum       31.58                                               
_exptl_crystal_F_000        49.58                                               
_reflns_d_resolution_high  0.7990                                               
                                                                                
loop_                                                                           
 _space_group_symop_operation_xyz                                               
 'x, y, z'                                                                      
 '-y, x, z'                                                                     
 '-x, -y, z'                                                                    
 'y, -x, z'                                                                     
 'x, -y, -z'                                                                    
 'y, x, -z'                                                                     
 '-x, y, -z'                                                                    
 '-y, -x, -z'                                                                   
 'z, x, y'                                                                      
 '-x, z, y'                                                                     
 '-z, -x, y'                                                                    
 'x, -z, y'                                                                     
 'z, -x, -y'                                                                    
 'x, z, -y'                                                                     
 '-z, x, -y'                                                                    
 '-x, -z, -y'                                                                   
 'y, z, x'                                                                      
 '-z, -y, -x'                                                                   
 '-z, y, x'                                                                     
 'z, y, -x'                                                                     
 'z, -y, x'                                                                     
 'y, -z, -x'                                                                    
 '-y, -z, x'                                                                    
 '-y, z, -x'                                                                    
 '-x, -y, -z'                                                                   
 'y, -x, -z'                                                                    
 'x, y, -z'                                                                     
 '-y, x, -z'                                                                    
 '-x, y, z'                                                                     
 '-y, -x, z'                                                                    
 'x, -y, z'                                                                     
 'y, x, z'                                                                      
 '-z, -x, -y'                                                                   
 'x, -z, -y'                                                                    
 'z, x, -y'                                                                     
 '-x, z, -y'                                                                    
 '-z, x, y'                                                                     
 '-x, -z, y'                                                                    
 'z, -x, y'                                                                     
 'x, z, y'                                                                      
 '-y, -z, -x'                                                                   
 'z, y, x'                                                                      
 'z, -y, -x'                                                                    
 '-z, -y, x'                                                                    
 '-z, y, -x'                                                                    
 '-y, z, x'                                                                     
 'y, z, -x'                                                                     
 'y, -z, x'                                                                     
                                                                                
_cell_length_a     2.9895                                                       
_cell_length_b     2.9895                                                       
_cell_length_c     2.9895                                                       
_cell_angle_alpha  90.000                                                       
_cell_angle_beta   90.000                                                       
_cell_angle_gamma  90.000                                                       
                                                                                
_shelx_F_squared_multiplier     1.000                                           
                                                                                
loop_                                                                           
 _refln_index_h                                                                 
 _refln_index_k                                                                 
 _refln_index_l                                                                 
 _refln_F_squared_calc                                                          
 _refln_F_squared_meas                                                          
 _refln_F_squared_sigma                                                         
 _refln_observed_status                                                         
   0   0   1         27.35         28.91         0.47 o                         
   0   1   1        997.04       1005.34         9.82 o                         
   1   1   1         13.59         11.37         0.29 o                         
   0   0   2        535.88        523.82         7.47 o                         
   0   1   2          6.55          7.58         0.16 o                         
   1   1   2        311.88        313.48         2.47 o                         
   0   2   2        191.85        194.90         2.29 o                         
   1   2   2          1.24          1.40         0.26 o                         
   2   2   2         81.75         84.70         1.78 o                         
   0   0   3          1.24          0.62         0.48 o                         
   0   1   3        123.17        117.05         1.19 o                         
   1   1   3          0.45          0.46         0.39 o                         
   0   2   3          0.13          1.93         0.58 o                         
   1   2   3         55.69         57.30         0.89 o                         
                                                                                
